# Supplementary material for: Indices of Change, Expectations, and Popularity of Biological Treatments for Major Depressive Disorder between 1988 and 2017: A Scientometric Analysis
Source: Int J Environ Res Public Health. 2019 Jun 26;16(13):2255. doi: 10.3390/ijerph16132255 (PMC6651662; doi:10.3390/ijerph16132255)
Supplement: Supplementary file 1 [file ijerph-16-02255-s001.zip]

Archive with 4 entries (3 files):
- IJERPH Supplementary files/
- IJERPH Supplementary files/10. Supplementary 2.docx
- IJERPH Supplementary files/9. Supplementary 1 Search Strategy.docx
- IJERPH Supplementary files/~$pplementary table 4.docx
